# Supplementary material for: Association between Serum Levels of Interleukin-25/Thymic Stromal Lymphopoietin and the Risk of Exacerbation of Chronic Obstructive Pulmonary Disease
Source: Biomolecules. 2023 Mar 20;13(3):564. doi: 10.3390/biom13030564 (PMC10045988; doi:10.3390/biom13030564)
Supplement: Supplementary file 1 [file biomolecules-13-00564-s001.zip]

Archive with 1 entries (1 files):
- biomolecules-2233384-supplementary.pdf
